# Supplementary material for: Tumor location matters, next generation sequencing mutation profiling of left-sided, rectal, and right-sided colorectal tumors in 552 patients
Source: Sci Rep. 2024 Feb 26;14:4619. doi: 10.1038/s41598-024-55139-w (PMC10897470; doi:10.1038/s41598-024-55139-w)
Supplement: Supplementary file 1 — Supplementary Tables. [file 41598_2024_55139_MOESM1_ESM.xlsx]

## Sheet: SupTab1
Supplementary Table 3 Mutation frequency detected in KRAS gene in 261 colorectal cancer cases.
Mutation	Count	Percentage
p.Gly12Asp	63	24.1
p.Gly12Val	61	23.4
p.Gly13Asp	50	19.2
p.Gly12Cys	19	7.3
p.Ala146Thr	13	5
p.Gly12Ser	12	4.6
p.Gly12Ala	11	4.2
p.Lys117Asn	5	1.9
p.Gln61Lys	5	1.9
p.Gly13Cys	3	1.1
p.Gln61His	3	1.1
p.Asp33Glu	2	0.8
p.Gly12Arg	2	0.8
p.Ala11_Gly12delinsValVal	1	0.4
p.Ala146Pro	1	0.4
p.Ala146Val	1	0.4
p.Ala59Thr	1	0.4
p.Gly10_Ala11insGly	1	0.4
p.Gly13_Val14insGly	1	0.4
p.Gly13Glu	1	0.4
p.Gly13Arg	1	0.4
p.Gly13Ser	1	0.4
p.Gln150X	1	0.4
p.Gln61Arg&p.Gly13Asp	1	0.4
p.Val14Ile	1	0.4
SUM	261	100

## Sheet: SupTab2
Supplementary Table 4. Types and percentage of mutations detected in NRAS gene in 32 cases of colorectal cancer.
Mutation	Count	Percentage
p.Gln61Lys	9	28.1
p.Gly12Asp	7	21.9
p.Gln61Arg	7	21.9
p.Gly12Val	2	6.2
p.Gln61Lys	2	6.2
p.Ala59Thr	1	3.1
p.Gly12Cys	1	3.1
p.Gly13Arg	1	3.1
p.Gly13Val	1	3.1
p.Gln61His	1	3.1
SUM	32	100

## Sheet: SupTab3
Supplementary Table 5. Mutations detected in 36 cases in the study group of 552 colorectal cancer cases in the BRAF gene and coexisting mutations in KRAS and NRAS.
	BRAF_mut (class)	BRAF_mut_count	KRAS_mut	NRAS_mut
1	p.Val600Glu (I)	21	0	0
2	p.Asp594Gly (III)	5	0	p.Gln61Arg
3	p.Gly469Arg (II)	2	p.Gly13Asp	0
4	p.Gly466Glu (III)	1	0	0
5	p.Gly466Arg (II)	1	p.Gly13Asp	0
6	p.Gly466Val (III)	1	0	0
7	p.Gly469Ala (II)	1	0	0
8	p.Gly469Val (II)	1	p.Ala59Thr	0
9	p.Arg444Gln (?)	1	p.Gly13Val	0
10	p.Arg444Trp (?)	1	0	0
11	p.Val600Glu, p.Leu597Gln (I, II)	1	0	0

## Sheet: SupTab4
Supplementary Table 6. Mutations detected in the PIK3CA gene
#	Mutation	Count	Percentage
1	p.Glu545Lys	22	29.3
2	p.Glu542Lys	11	14.7
3	p.His1047Arg	10	13.3
4	p.Cys420Arg	5	6.7
5	p.Asp350Gly	3	4
6	p.Glu545Gly	2	2.7
7	p.His1047Tyr	2	2.7
8	p.Gln546Lys	2	2.7
9	p.Gln546Arg	2	2.7
10	p.Glu453Lys	1	1.3
11	p.Glu542Lys&p.Glu545Lys	1	1.3
12	p.Gly1049Ser	1	1.3
13	p.Gly914Arg	1	1.3
14	p.His1047Lys	1	1.3
15	p.Ile112Ser	1	1.3
16	p.Ile391Met	1	1.3
17	p.Asn345Lys	1	1.3
18	p.Asn345Val&p.Glu542Lys	1	1.3
19	p.Gln546Lys&p.Met1043Ile	1	1.3
20	p.Gln546Pro	1	1.3
21	p.Gln75Glu	1	1.3
22	p.Arg88Gln	1	1.3
23	p.Arg88Gln&p.Asn1044Ser	1	1.3
24	p.Tyr1021Cys	1	1.3
25	p.Tyr1021Phe	1	1.3
	TOTAL	75	100

## Sheet: SupTab5
Supplementary Table 7. PIK3CA mutations detected in KRAS/NRAS/BRAF_WT cases.
#	BRAF	KRAS	NRAS	PIK3CA
1	WT	WT	WT	p.Glu542Lys
2	WT	WT	WT	p.Glu542Lys
3	WT	WT	WT	p.Cys420Arg
4	WT	WT	WT	p.Glu542Lys
5	WT	WT	WT	p.Gly914Arg
6	WT	WT	WT	p.Arg88Gln
7	WT	WT	WT	p.Glu545Lys
8	WT	WT	WT	p.His1047Arg
9	WT	WT	WT	p.R88Q&p.N1044S
10	WT	WT	WT	p.Glu545Lys
11	WT	WT	WT	p.Glu545Lys
12	WT	WT	WT	p.His1047Arg
13	WT	WT	WT	p.Glu545Lys
14	WT	WT	WT	p.Glu542Lys
15	WT	WT	WT	p.His1047Arg
16	WT	WT	WT	p.Tyr1021Phe
17	WT	WT	WT	p.Ile391Met
wt - wilde type

## Sheet: SupTab6
Supplementary Table 1 Number and frequency of mutations detected in the genes studied by primary tumor location (right side = 112 cases and left side = 440 cases).
gene	number_left	number_right	%_left	%_right	count_left	count_right	p-value
TP53	246	46	55.9	41.1	440	112	0.005
KRAS	200	61	45.5	54.5	440	112	0.0882
APC	176	48	40	42.9	440	112	0.5825
KDR	75	14	17	12.5	440	112	0.2429
PIK3	55	20	12.5	17.9	440	112	0.1396
FBXW7	33	3	7.5	2.7	440	112	0.065
SMAD4	33	6	7.5	5.4	440	112	0.4294
NRAS	27	5	6.1	4.5	440	112	0.499
BRAF	19	17	4.3	15.2	440	112	< 0.0001
MET	12	4	2.7	3.6	440	112	0.5445
PTEN	9	5	2	4.5	440	112	0.1734
CDKN2A	7	0	1.6	0	440	112	0.3543
SMARCB1	7	2	1.6	1.8	440	112	1
ATM	6	1	1.4	0.9	440	112	1
EGFR	6	0	1.4	0	440	112	0.6065
ERBB2	5	3	1.1	2.7	440	112	0.2083
GNAS	5	2	1.1	1.8	440	112	0.6343
JAK3	5	3	1.1	2.7	440	112	0.2083
KIT	5	3	1.1	2.7	440	112	0.2083
RB1	5	1	1.1	0.9	440	112	1
CTNNB1	4	1	0.9	0.9	440	112	1
ERBB4	4	2	0.9	1.8	440	112	0.3518
RET	4	1	0.9	0.9	440	112	1
FLT3	3	0	0.7	0	440	112	1
AKT1	2	0	0.5	0	440	112	1
FGFR1	2	0	0.5	0	440	112	1
FGFR3	2	1	0.5	0.9	440	112	0.4942
IDH1	2	0	0.5	0	440	112	1
IDH2	2	0	0.5	0	440	112	1
STK11	2	2	0.5	1.8	440	112	0.1847
VHL	2	1	0.5	0.9	440	112	0.4942
ABL1	0	1	0	0.9	440	112	0.2029
CDH1	1	0	0.2	0	440	112	1
EZH2	1	0	0.2	0	440	112	1
GNAQ	1	0	0.2	0	440	112	1
JAK2	1	0	0.2	0	440	112	1
NOTCH1	1	0	0.2	0	440	112	1
PTPN11	0	1	0	0.9	440	112	0.2029
ALK	0	0	0	0	440	112	NA
CSF1R	0	0	0	0	440	112	NA
FGFR2	0	0	0	0	440	112	NA
GNA11	0	0	0	0	440	112	NA
HNF1A	0	0	0	0	440	112	NA
HRAS	0	0	0	0	440	112	NA
MPL	0	0	0	0	440	112	NA
NPM1	0	0	0	0	440	112	NA
PDGFR	0	0	0	0	440	112	NA
SMO	0	0	0	0	440	112	NA
SRC	0	0	0	0	440	112	NA
MLH1	0	0	0	0	440	112	NA

## Sheet: SupTab7
Supplementary Table 2 Number and frequency of mutations detected in the genes studied by primary tumor location (right side = 112 cases, left side = 250 cases and rectum = 190).
gene	mut_left	mut_rectal	mut_right	percent_left	percent_rectal	percent_right	count_left	count_rectal	count_right	p-value
TP53	133	113	46	53.2	59.5	41.1	250	190	112	0.0083
KRAS	115	85	61	46	44.7	54.5	250	190	112	0.2258
APC	99	77	48	39.6	40.5	42.9	250	190	112	0.8434
KDR	40	35	14	16	18.4	12.5	250	190	112	0.4001
PIK3	36	19	20	14.4	10	17.9	250	190	112	0.1379
SMAD4	21	12	6	8.4	6.3	5.4	250	190	112	0.5121
FBXW7	13	20	3	5.2	10.5	2.7	250	190	112	0.0148
BRAF	16	3	17	6.4	1.6	15.2	250	190	112	< 0.0001
NRAS	14	13	5	5.6	6.8	4.5	250	190	112	0.6832
MET	6	6	4	2.4	3.2	3.6	250	190	112	0.8016
PTEN	6	3	5	2.4	1.6	4.5	250	190	112	0.2888
CDKN2A	2	5	0	0.8	2.6	0	250	190	112	0.1533
CTNNB1	4	0	1	1.6	0	0.9	250	190	112	0.2253
KIT	4	1	3	1.6	0.5	2.7	250	190	112	0.3025
SMARCB1	3	4	2	1.2	2.1	1.8	250	190	112	0.682
ATM	3	3	1	1.2	1.6	0.9	250	190	112	1
EGFR	3	3	0	1.2	1.6	0	250	190	112	0.5033
ERBB2	2	3	3	0.8	1.6	2.7	250	190	112	0.3418
ERBB4	1	3	2	0.4	1.6	1.8	250	190	112	0.353
GNAS	3	2	2	1.2	1.1	1.8	250	190	112	0.7841
JAK3	3	2	3	1.2	1.1	2.7	250	190	112	0.5736
RB1	3	2	1	1.2	1.1	0.9	250	190	112	1
RET	3	1	1	1.2	0.5	0.9	250	190	112	0.8508
AKT1	2	0	0	0.8	0	0	250	190	112	0.6877
FGFR3	2	0	1	0.8	0	0.9	250	190	112	0.4361
FLT3	2	1	0	0.8	0.5	0	250	190	112	1
IDH1	2	0	0	0.8	0	0	250	190	112	0.6877
STK11	1	1	2	0.4	0.5	1.8	250	190	112	0.4217
VHL	2	0	1	0.8	0	0.9	250	190	112	0.4361
ABL1	0	0	1	0	0	0.9	250	190	112	0.2029
CDH1	1	0	0	0.4	0	0	250	190	112	1
EZH2	0	1	0	0	0.5	0	250	190	112	0.5471
FGFR1	1	1	0	0.4	0.5	0	250	190	112	1
GNAQ	1	0	0	0.4	0	0	250	190	112	1
IDH2	1	1	0	0.4	0.5	0	250	190	112	1
JAK2	1	0	0	0.4	0	0	250	190	112	1
NOTCH1	1	0	0	0.4	0	0	250	190	112	1
PTPN11	0	0	1	0	0	0.9	250	190	112	0.2029
ALK	0	0	0	0	0	0	250	190	112	NA
CSF1R	0	0	0	0	0	0	250	190	112	NA
FGFR2	0	0	0	0	0	0	250	190	112	NA
GNA11	0	0	0	0	0	0	250	190	112	NA
HNF1A	0	0	0	0	0	0	250	190	112	NA
HRAS	0	0	0	0	0	0	250	190	112	NA
MPL	0	0	0	0	0	0	250	190	112	NA
NPM1	0	0	0	0	0	0	250	190	112	NA
PDGFR	0	0	0	0	0	0	250	190	112	NA
SMO	0	0	0	0	0	0	250	190	112	NA
SRC	0	0	0	0	0	0	250	190	112	NA
MLH1	0	0	0	0	0	0	250	190	112	NA
